# Supplementary material for: The GALNS p.P77R variant is a probable Gujarati-Indian founder mutation causing Mucopolysaccharidosis IVA syndrome
Source: BMC Genomics. 2022 Jun 21;23:458. doi: 10.1186/s12864-022-08693-4 (PMC9210747; doi:10.1186/s12864-022-08693-4)
Supplement: Supplementary file 2 — Additional file 2: Supplementary Table 2. List of single molecule molecular inversion probes for target capture of exons and exon-intron boundaries of the GALNS gene. [file 12864_2022_8693_MOESM2_ESM.xlsx]

## Sheet: Sheet1
		Supplementary Table 2: List of single molecule molecular inversion probes for target capture of exons and exon-intron boundaries of the GALNS gene.
Gene name	Gene_Probe ID	>mip_key	logistic_score	chr	ext_probe_start	ext_probe_stop	ext_probe_copy	ext_probe_sequence	lig_probe_start	lig_probe_stop	lig_probe_copy	lig_probe_sequence	mip_scan_start_position	mip_scan_stop_position	scan_target_sequence	mip_sequence	feature_start_position	feature_stop_position	probe_strand	failure_flags
GALNS	NM_000512.5_GALNS_Exon14_0330	16:88880770-88880919/19,21/-	1.35087	chr16	88880901	88880919	1	GGGCTGTGAAAAGTTAGGG	88880770	88880790	1	GAGGAAGGATGGCTCTGGCCT	88880791	88880900	AAGTGTCTGACACCTCCAGAATCCATTCCCAAGAAGTGCCTCTGGTCCCACTAGCACCTGCGCAGACTCAGGCCAGGCCTAGAATCTCCGGTTGGCCCTGCAAGTGCCTG	GAGGAAGGATGGCTCTGGCCTCTTCAGCTTCCCGATATCCGACGGTAGTGTNNNNNGGGCTGTGAAAAGTTAGGG	88880826	88880953	-	0
GALNS	NM_000512.5_GALNS_Exon14_0331	16:88880871-88881020/16,24/+	1.40712	chr16	88880871	88880886	7	GGGAATGGATTCTGGA	88880997	88881020	1	GCGGGCATTTTGTTGTTGCTGTTC	88880887	88880996	GGTGTCAGACACTTCCCTAACTTTTCACAGCCCGGAGGTGCCCAGTTCTGGGAAATGAAAATTGAGAAAAAGAACATGCAGTTATTCAAGCTCTTCTGGACCCAGCAGCA	GCGGGCATTTTGTTGTTGCTGTTCCTTCAGCTTCCCGATATCCGACGGTAGTGTNNNNNGGGAATGGATTCTGGA	88880826	88880953	+	0
GALNS	NM_000512.5_GALNS_Exon13_0332	16:88884396-88884545/16,24/+	1.25355	chr16	88884396	88884411	7	CCACACACCAGCCACT	88884522	88884545	1	CGCTGGCAAAGCTGGGGACAGAGA	88884412	88884521	TACCATGACCGCCCAGTTGCACACGTTGAGCTGGGGCTGCGCGGGGACCAAGGCCTCCTGGTGCTGCTGGACGACCGAGGTGATCCTGCTGAGGGCCTCCTGGTACTCGG	CGCTGGCAAAGCTGGGGACAGAGACTTCAGCTTCCCGATATCCGACGGTAGTGTNNNNNCCACACACCAGCCACT	88884394	88884552	+	0
GALNS	NM_000512.5_GALNS_Exon13_0333_SNP_a	16:88884359-88884508/16,24/+	1.04167	chr16	88884359	88884374	11	GGGTGGGTGGCTGCAG	88884485	88884508	1	ACCGAGGTGATCCTGCTGAGGGCC	88884375	88884484	CCCCGGCAAAGAGACGGCCGCCCACACACCAGCCACTTACCATGACCGCCCAGTTGCACACGTTGAGCTGGGGCTGCGCGGGGACCAAGGCCTCCTGGTGCTGCTGGACG	ACCGAGGTGATCCTGCTGAGGGCCCTTCAGCTTCCCGATATCCGACGGTAGTGTNNNNNGGGTGGGTGGCTGCAG	88884394	88884552	+	0
GALNS	NM_000512.5_GALNS_Exon13_0334	16:88884400-88884549/16,24/-	1.31485	chr16	88884534	88884549	9	GAGCTCTCTGTCCCCA	88884400	88884423	1	GCGGTCATGGTAAGTGGCTGGTGT	88884424	88884533	GCTTTGCCAGCGCCGAGTACCAGGAGGCCCTCAGCAGGATCACCTCGGTCGTCCAGCAGCACCAGGAGGCCTTGGTCCCCGCGCAGCCCCAGCTCAACGTGTGCAACTGG	GCGGTCATGGTAAGTGGCTGGTGTCTTCAGCTTCCCGATATCCGACGGTAGTGTNNNNNGAGCTCTCTGTCCCCA	88884394	88884552	-	0
GALNS	NM_000512.5_GALNS_Exon13_0335_SNP_a	16:88884487-88884636/21,19/-	1.36602	chr16	88884616	88884636	1	GTTCTCAGCCCGTTAGAGCTC	88884487	88884505	1	CCTCAGCAGGATCACCTCG	88884506	88884615	TGCAGCCTCAGCCTGTCCAGGCCAGCCCCTCTCCGTCCTTCGCTGTCAGCCCCAGCCGTGTGACCAGAGCTCTCTGTCCCCAGCTTTGCCAGCGCCGAGTACCAGGAGGC	CCTCAGCAGGATCACCTCGCTTCAGCTTCCCGATATCCGACGGTAGTGTNNNNNGTTCTCAGCCCGTTAGAGCTC	88884394	88884552	-	0
GALNS	NM_000512.5_GALNS_Exon12_0336	16:88888923-88889072/16,24/+	1.08702	chr16	88888923	88888938	4	TCCCTGTGGAGCCTGC	88889049	88889072	1	GCTTCGTGTGGTCTTCCAGATTGT	88888939	88889048	ATTTGGGGGAGTCCGGCTGGCACTGCCTCAGCAGCCAGGAGGCCCTGCACCGACTCACCTGAGGGGGAACCTCTCCCCTGGGTCCCGTCCCAGGTGGAAGATCAGGGGCA	GCTTCGTGTGGTCTTCCAGATTGTCTTCAGCTTCCCGATATCCGACGGTAGTGTNNNNNTCCCTGTGGAGCCTGC	88888976	88889138	+	0
GALNS	NM_000512.5_GALNS_Exon12_0337	16:88889012-88889161/18,22/-	1.27409	chr16	88889144	88889161	2	AGGTCAGGGGCTCCAGGA	88889012	88889033	1	ACCTGGGACGGGACCCAGGGGA	88889034	88889143	CACACCTTCCCTCTTCTCATTGCAGGGCATTGATTTCTGCCCTGGGCAGAACGTTTCAGGGGTCACAACTCACAATCTGGAAGACCACACGAAGCTGCCCCTGATCTTCC	ACCTGGGACGGGACCCAGGGGACTTCAGCTTCCCGATATCCGACGGTAGTGTNNNNNAGGTCAGGGGCTCCAGGA	88888976	88889138	-	0
GALNS	NM_000512.5_GALNS_Exon11_0338	16:88891192-88891341/20,20/+	1.22568	chr16	88891192	88891211	1	AGGAGTTGGTCCAGGTCCAG	88891322	88891341	1	GCTGGGGCCACCTGGAGGCT	88891212	88891321	AAGTGAGCCTTGTGCTGCCCGAGGGTGGCCGCCATCAGCGTGTCGCCACGGTAATAGAAGATAGGCCTGTGGGATGGGAGGGGAGGACCATGTAATGACAGGAAGGACAC	GCTGGGGCCACCTGGAGGCTCTTCAGCTTCCCGATATCCGACGGTAGTGTNNNNNAGGAGTTGGTCCAGGTCCAG	88891154	88891297	+	0
GALNS	NM_000512.5_GALNS_Exon11_0339	16:88891123-88891272/16,24/+	0.655161	chr16	88891123	88891138	6	CTGGATAGAGATGGGG	88891249	88891272	1	GCGTGTCGCCACGGTAATAGAAGA	88891139	88891248	GCAGCTCCGCCTGCGCCCACGTCCCGAGCCCTGTACCTGTCTGAAGTTCTCCCAGGAGTTGGTCCAGGTCCAGAAGTGAGCCTTGTGCTGCCCGAGGGTGGCCGCCATCA	GCGTGTCGCCACGGTAATAGAAGACTTCAGCTTCCCGATATCCGACGGTAGTGTNNNNNCTGGATAGAGATGGGG	88891154	88891297	+	0
GALNS	NM_000512.5_GALNS_Exon10_0340	16:88893136-88893285/21,19/+	1.36772	chr16	88893136	88893156	1	GGTGGGGAGGAGGTTGAGGCC	88893267	88893285	1	ACGGTCAGGGCACTCTGCA	88893157	88893266	ATCAATGGCCCTGTCGCTGGGCGGCGTCAGGCCCGCAAGGGCCAGGCTGGTGGTGAAGAGGTCCATGATGCTGCCCAGCTGGTGGCTCACCTGAAACACATGGCAGCAAC	ACGGTCAGGGCACTCTGCACTTCAGCTTCCCGATATCCGACGGTAGTGTNNNNNGGTGGGGAGGAGGTTGAGGCC	88893089	88893266	+	0
GALNS	NM_000512.5_GALNS_Exon10_0341	16:88893022-88893171/20,20/-	0.762171	chr16	88893152	88893171	1	GACAGGGCCATTGATGGCCT	88893022	88893041	1	TGCAACCCCCAGGCCCAGCA	88893042	88893151	CAACCTCCTCCCCACCCTCCTGCAGGGCCGGCTGATGGACAGGTTGGTGCTAGACCTGCCCCGGCCCCTTCCCCCGATCCAAGTAGTGAAGCCCAGAGCTGCTAATCAGG	TGCAACCCCCAGGCCCAGCACTTCAGCTTCCCGATATCCGACGGTAGTGTNNNNNGACAGGGCCATTGATGGCCT	88893089	88893266	-	0
GALNS	NM_000512.5_GALNS_Exon10_0342	16:88893126-88893275/22,18/-	0.996985	chr16	88893254	88893275	1	CCTGACCGTGTTGCTGCCATGT	88893126	88893143	1	TCCCCACCCTCCTGCAGG	88893144	88893253	GTTTCAGGTGAGCCACCAGCTGGGCAGCATCATGGACCTCTTCACCACCAGCCTGGCCCTTGCGGGCCTGACGCCGCCCAGCGACAGGGCCATTGATGGCCTCAACCTCC	TCCCCACCCTCCTGCAGGCTTCAGCTTCCCGATATCCGACGGTAGTGTNNNNNCCTGACCGTGTTGCTGCCATGT	88893089	88893266	-	0
GALNS	NM_000512.5_GALNS_Exon9_0343	16:88898342-88898491/16,24/-	1.37031	chr16	88898476	88898491	11	TTCTGTGTGGGAAGCA	88898342	88898365	1	GCCTGCAGCCATCCCAGGGTGTGT	88898366	88898475	GACCACGTTTGAAGGAGGGATGAGGGAGCCTGCCCTCGCATGGTGGCCAGGGCACGTCACTGCAGGCCAGGTGAGTCAGCGTCCACCGGTCTGCCGGGCAGCAGGTCCAG	GCCTGCAGCCATCCCAGGGTGTGTCTTCAGCTTCCCGATATCCGACGGTAGTGTNNNNNTTCTGTGTGGGAAGCA	88898385	88898529	-	0
GALNS	NM_000512.5_GALNS_Exon9_0344	16:88898430-88898579/19,21/-	1.27928	chr16	88898561	88898579	3	AGTGGGGAGGGAGGGGGAG	88898430	88898450	1	GAGCCTGCCCTCGCATGGTGG	88898451	88898560	GGCCTGGGGACATCTGGTCCCAGTGGCCTGACAAGGGCCCCTCTCTCCCAGGTGGCAGCAACGGCCCCTTTCTGTGTGGGAAGCAGACCACGTTTGAAGGAGGGATGAGG	GAGCCTGCCCTCGCATGGTGGCTTCAGCTTCCCGATATCCGACGGTAGTGTNNNNNAGTGGGGAGGGAGGGGGAG	88898385	88898529	-	0
GALNS	NM_000512.5_GALNS_Exon8_0345_SNP_a	16:88901548-88901697/17,23/+	1.8299	chr16	88901548	88901564	1	ACAGCCGGTCCAGGCAC	88901675	88901697	1	AGGTGTTGTCCGCGACGTGCAGG	88901565	88901674	TCTTCGCTGACACGCTGGCTGTGGGGAAACCGTGAGAAGTGACAGCGAGCACTCACCTTGTTCGGGGGCGGAAATGAGGGCAGCGCCGTTGTCCGACGTGAAGAAGACGA	AGGTGTTGTCCGCGACGTGCAGGCTTCAGCTTCCCGATATCCGACGGTAGTGTNNNNNACAGCCGGTCCAGGCAC	88901600	88901780	+	0
GALNS	NM_000512.5_GALNS_Exon8_0346	16:88901639-88901788/16,24/+	1.59576	chr16	88901639	88901654	1	TGAGGGCAGCGCCGTT	88901765	88901788	1	AGGATGGTGACAAAAGGCATCTCC	88901655	88901764	GTCCGACGTGAAGAAGACGAAGGTGTTGTCCGCGACGTGCAGGTCTTGGAGGAGCTCCAGTATCTTCCCAATGCTGTCATCAATCTCCCGGACGGCGTCTCCATACCTGC	AGGATGGTGACAAAAGGCATCTCCCTTCAGCTTCCCGATATCCGACGGTAGTGTNNNNNTGAGGGCAGCGCCGTT	88901600	88901780	+	0
GALNS	NM_000512.5_GALNS_Exon8_0347_SNP_a	16:88901729-88901878/16,24/+	1.26073	chr16	88901729	88901744	1	TGTCATCAATCTCCCG	88901855	88901878	1	AAATCATAACTTCACAGACCACAG	88901745	88901854	GACGGCGTCTCCATACCTGCAGGATGGTGACAAAAGGCATCTCCATACCTGGAGGATGGTGACAAATGGATCAGGCAGCCAACGGCATACTGTGATTCACGGAGTTCATT	AAATCATAACTTCACAGACCACAGCTTCAGCTTCCCGATATCCGACGGTAGTGTNNNNNTGTCATCAATCTCCCG	88901600	88901780	+	10
GALNS	NM_000512.5_GALNS_Exon7_0348	16:88902146-88902295/22,18/+	1.36862	chr16	88902146	88902167	1	TGGTGCCCAAGAAGGGTTTGGA	88902278	88902295	1	TCGTCCTCCAGCCTCAGG	88902168	88902277	GGCATAGACGGGTGCGTGCGTGGCGTCGACAGCCCAGTAGAGGAAAAAGGGGTGGTGCCGTGCCTGTCTCTTAATGAAGTCCAGGGCTTCCTATGGAGAGAGCCACACCG	TCGTCCTCCAGCCTCAGGCTTCAGCTTCCCGATATCCGACGGTAGTGTNNNNNTGGTGCCCAAGAAGGGTTTGGA	88902112	88902277	+	0
GALNS	NM_000512.5_GALNS_Exon7_0349	16:88902070-88902219/16,24/-	1.16468	chr16	88902204	88902219	10	CCCCTTTTTCCTCTAC	88902070	88902093	1	CCCCAGCTGTGCTTGACTCCAGAG	88902094	88902203	TGGGCTGTCGACGCCACGCACGCACCCGTCTATGCCTCCAAACCCTTCTTGGGCACCAGTCAGCGAGGGCGGTGAGTCCTGGCTCCATGGAGCATAGACCTCGCTGGAGG	CCCCAGCTGTGCTTGACTCCAGAGCTTCAGCTTCCCGATATCCGACGGTAGTGTNNNNNCCCCTTTTTCCTCTAC	88902112	88902277	-	0
GALNS	NM_000512.5_GALNS_Exon6_0350	16:88902542-88902691/16,24/-	1.17672	chr16	88902676	88902691	6	TCTGTGTTCTTTTCAG	88902542	88902565	1	ACGGGGACCGCACCAACCTCATCC	88902566	88902675	ATATTATGAAGAATTTCCTATTAATCTGAAGACGGGGGAAGCCAACCTCACCCAGATCTACCTGCAGGTGATGGGGACCGCACCATCCTCGCCCTGTGGGACGCATGGGG	ACGGGGACCGCACCAACCTCATCCCTTCAGCTTCCCGATATCCGACGGTAGTGTNNNNNTCTGTGTTCTTTTCAG	88902588	88902695	-	0
GALNS	NM_000512.5_GALNS_Exon6_0351	16:88902597-88902746/21,19/-	1.93391	chr16	88902726	88902746	1	GGTGAAATCAGGGAGAACGGG	88902597	88902615	1	CCTGCAGGTGATGGGGACC	88902616	88902725	ACTTTCTTGGCCTAAATTCTGAAGTCTGTCTGGATCTGTGTTCTTTTCAGATATTATGAAGAATTTCCTATTAATCTGAAGACGGGGGAAGCCAACCTCACCCAGATCTA	CCTGCAGGTGATGGGGACCCTTCAGCTTCCCGATATCCGACGGTAGTGTNNNNNGGTGAAATCAGGGAGAACGGG	88902588	88902695	-	0
GALNS	NM_000512.5_GALNS_Exon5_0352	16:88903976-88904125/19,21/-	0.827819	chr16	88904107	88904125	1	TGAGTGGTTTGGATCCCCC	88903976	88903996	1	CTGAACTGCTGTGCCCGGCGT	88903997	88904106	AACTGCCACTTTGGACCTTATGACAACAAGGCCAGGCCCAACATCCCTGTGTACAGGGACTGGGAGATGGTTGGCAGGTAATGGAGCCCCACCCCTTCCCCTCCCACGTC	CTGAACTGCTGTGCCCGGCGTCTTCAGCTTCCCGATATCCGACGGTAGTGTNNNNNTGAGTGGTTTGGATCCCCC	88904009	88904193	-	0
GALNS	NM_000512.5_GALNS_Exon5_0353	16:88904064-88904213/22,18/+	1.3753	chr16	88904064	88904085	1	TGTTGGGCCTGGCCTTGTTGTC	88904196	88904213	1	CTTCAGGGACCCCACGTG	88904086	88904195	ATAAGGTCCAAAGTGGCAGTTGGGGGATCCAAACCACTCATCAAATCCGTGCTTCAGGGGGTGGAACTGGGGCCTGTGACCCAGATGCCTGGAAACAGGAACCCAGGACA	CTTCAGGGACCCCACGTGCTTCAGCTTCCCGATATCCGACGGTAGTGTNNNNNTGTTGGGCCTGGCCTTGTTGTC	88904009	88904193	+	0
GALNS	NM_000512.5_GALNS_Exon4_0354	16:88907376-88907525/20,20/+	1.31835	chr16	88907376	88907395	1	GGCAGGCGTGGCCAGGAGAC	88907506	88907525	1	GAAGAGCAGCGCTGGGTGAG	88907396	88907505	TTACCACTTGCCGACAATCTTGCTGACGTAGCCGGCCTTCTTCAGAAGCTCCGGCAGGAGCTGCTCCGAGTCTGGGATGCCGCCCACAATCTCCTGCGGTGTGTAGGCTG	GAAGAGCAGCGCTGGGTGAGCTTCAGCTTCCCGATATCCGACGGTAGTGTNNNNNGGCAGGCGTGGCCAGGAGAC	88907379	88907522	+	0
GALNS	NM_000512.5_GALNS_Exon4_0355	16:88907466-88907615/17,23/-	1.22422	chr16	88907599	88907615	2	GGGGCCAGTGTCCTGTT	88907466	88907488	1	GAGATTGTGGGCGGCATCCCAGA	88907489	88907598	AGGATGTGTGGACGCAGCCCCCAGTGTCCTGTTAGGATGGGGTTGGTGGCAGCTTCTCGGGGTCTCCTCGGGGCTCACCCAGCGCTGCTCTTCCAGCCTACACACCGCAG	GAGATTGTGGGCGGCATCCCAGACTTCAGCTTCCCGATATCCGACGGTAGTGTNNNNNGGGGCCAGTGTCCTGTT	88907379	88907522	-	0
GALNS	NM_000512.5_GALNS_Exon4_0356	16:88907290-88907439/19,21/-	1.34904	chr16	88907421	88907439	1	TGAAGAAGGCCGGCTACGT	88907290	88907310	1	GAGGAGGGTGTCTTGGGTGGG	88907311	88907420	CAGCAAGATTGTCGGCAAGTGGTAAGTCTCCTGGCCACGCCTGCCCAGGCGTCCTGCTCCATCCACTTCCTGGCCTTGGTTCCAAGGGACATGGCCACAAGTTTCCAAAT	GAGGAGGGTGTCTTGGGTGGGCTTCAGCTTCCCGATATCCGACGGTAGTGTNNNNNTGAAGAAGGCCGGCTACGT	88907379	88907522	-	0
GALNS	NM_000512.5_GALNS_Exon3_0357	16:88908220-88908369/17,23/-	1.3997	chr16	88908353	88908369	1	ACTGCTCACAGGACGGC	88908220	88908242	1	GTGGTGCCCGTGTCTCCGGGACT	88908243	88908352	TACCCATCCGCAATGGCTTCTACACCACCAACGCCCATGCCAGAAACGGTAGGCTGCCCACCGCCTCCAGGGACACCCTTGGGGTGCAGGGTTGGGCAGGTGGGCTACGG	GTGGTGCCCGTGTCTCCGGGACTCTTCAGCTTCCCGATATCCGACGGTAGTGTNNNNNACTGCTCACAGGACGGC	88908284	88908399	-	0
GALNS	NM_000512.5_GALNS_Exon3_0358	16:88908324-88908473/22,18/+	1.05245	chr16	88908324	88908345	1	GGTGGTGTAGAAGCCATTGCGG	88908456	88908473	1	CGAGTAGACAGACGCGTG	88908346	88908455	ATGGGTAGCCGTCCTGTGAGCAGTGCCGCCCTCGCTATGTGGAGGTGACAGAAACAGAAACTGGATAAGAAGGGTGTGGCTCAGACCCCGGGCGTCAACAAGAGCCCCAA	CGAGTAGACAGACGCGTGCTTCAGCTTCCCGATATCCGACGGTAGTGTNNNNNGGTGGTGTAGAAGCCATTGCGG	88908284	88908399	+	0
GALNS	NM_000512.5_GALNS_Exon2_0359	16:88909002-88909151/16,24/+	0.814608	chr16	88909002	88909017	5	GTAGGAATAGACAAGG	88909128	88909151	1	GGGTTGGCAGAATAGAAGTTTGGG	88909018	88909127	TTGATGCAGCCGCCCAGAGTCAGGGCTGGAAGGACCCGGGAGGCCTCGGCCTGTTGGGCTCACCCCTTCCTGGGGGCGAGGGCCCCGCTGACTTACATGGCGAGCACAGA	GGGTTGGCAGAATAGAAGTTTGGGCTTCAGCTTCCCGATATCCGACGGTAGTGTNNNNNGTAGGAATAGACAAGG	88909093	88909257	+	0
GALNS	NM_000512.5_GALNS_Exon2_0360	16:88909124-88909273/16,24/-	1.1084	chr16	88909258	88909273	1	GGCGCTCATTCCTCCT	88909124	88909147	1	AACTTCTATTCTGCCAACCCTCTG	88909148	88909257	CCCCGTGCTCTTCCCTGCAGATGGGATGGGGTGACCTCGGGGTGTATGGAGAGCCCTCCAGAGAGACCCCGAATTTGGACCGGATGGCTGCAGAAGGGCTGCTTTTCCCA	AACTTCTATTCTGCCAACCCTCTGCTTCAGCTTCCCGATATCCGACGGTAGTGTNNNNNGGCGCTCATTCCTCCT	88909093	88909257	-	0
GALNS	NM_000512.5_GALNS_Exon2_0361	16:88909098-88909247/20,20/-	1.18845	chr16	88909228	88909247	2	TTCCCTGCAGATGGGATGGG	88909098	88909117	1	CCATGTAAGTCAGCGGGGCC	88909118	88909227	GTGACCTCGGGGTGTATGGAGAGCCCTCCAGAGAGACCCCGAATTTGGACCGGATGGCTGCAGAAGGGCTGCTTTTCCCAAACTTCTATTCTGCCAACCCTCTGTGCTCG	CCATGTAAGTCAGCGGGGCCCTTCAGCTTCCCGATATCCGACGGTAGTGTNNNNNTTCCCTGCAGATGGGATGGG	88909093	88909257	-	0
GALNS	NM_001323544.2_GALNS_Exon1_0362	16:88909377-88909526/17,23/-	1.29179	chr16	88909510	88909526	5	ACCTGAAGACCAAGCAG	88909377	88909399	1	GCAGGCGATGCTGGGGTTTGGCC	88909400	88909509	AAGTGGAGGCGAAAGACAGCGTGGGCTGACCGTGGAGCGGCCCCATCGTGCACGCACGCAGGCGATGCTGAGGTTTGGGCTGGCGTGGAGCGGCCCCATCGTGCACGCAC	GCAGGCGATGCTGGGGTTTGGCCCTTCAGCTTCCCGATATCCGACGGTAGTGTNNNNNACCTGAAGACCAAGCAG	88909417	88909595	-	0
GALNS	NM_001323544.2_GALNS_Exon1_0363	16:88909524-88909673/16,24/+	1.15418	chr16	88909524	88909539	5	GGTGGGGAATGTGTCC	88909650	88909673	1	CGTCTAGATTTCAAAGTCAACTGG	88909540	88909649	GTCTGCCTCCTCCCAGCCTGACACCAGCATCTGCATGCTCGCAGGAGCTGGCCTCTAAACACGTGCATCTATTTTCAACATAAATACACAGGCCCTCGTATGTCTGTACA	CGTCTAGATTTCAAAGTCAACTGGCTTCAGCTTCCCGATATCCGACGGTAGTGTNNNNNGGTGGGGAATGTGTCC	88909417	88909595	+	0
GALNS	NM_001323544.2_GALNS_Exon1_0364	16:88909450-88909599/20,20/-	1.66851	chr16	88909580	88909599	1	GTTTAGAGGCCAGCTCCTGC	88909450	88909469	2	CCCCATCGTGCACGCACGCA	88909470	88909579	GAGCATGCAGATGCTGGTGTCAGGCTGGGAGGAGGCAGACGGACACATTCCCCACCTGAAGACCAAGCAGAAGTGGAGGCGAAAGACAGCGTGGGCTGACCGTGGAGCGG	CCCCATCGTGCACGCACGCACTTCAGCTTCCCGATATCCGACGGTAGTGTNNNNNGTTTAGAGGCCAGCTCCTGC	88909417	88909595	-	0
GALNS	NM_000512.5_GALNS_Exon1_0365	16:88923186-88923335/22,18/+	0.773669	chr16	88923186	88923207	1	GGATGTTGGGGGGCTGCGGGGC	88923318	88923335	1	CGAGCCGACCTAGCGAGC	88923208	88923317	GCCCGAGGCCCCCATCCCCGCGGCGCTGAGCACCAGCAACAGCTGCCACCACCTCGTCGCCGCGACAACCGCCGCCATGGCAACCACGGGAGCCGCGGAGCCCCGGCCAG	CGAGCCGACCTAGCGAGCCTTCAGCTTCCCGATATCCGACGGTAGTGTNNNNNGGATGTTGGGGGGCTGCGGGGC	88923145	88923305	+	0
GALNS	NM_000512.5_GALNS_Exon1_0366	16:88923077-88923226/18,22/-	1.15302	chr16	88923209	88923226	2	GGGGATGGGGGCCTCGGG	88923077	88923098	1	GGAGCGAGGTGGGGGAAGGGCG	88923099	88923208	CGCCCCGCAGCCCCCCAACATCCTGCTCCTGCTCATGGACGACGTGAGTGCGGGCGGTGGGACGGGGCAGGGCCGGGGTGGGGCGGGGAGGGGAGGGGCGGATGGAGGGA	GGAGCGAGGTGGGGGAAGGGCGCTTCAGCTTCCCGATATCCGACGGTAGTGTNNNNNGGGGATGGGGGCCTCGGG	88923145	88923305	-	0
GALNS	NM_000512.5_GALNS_Exon13_0333_SNP_b	16:88884359-88884508/16,24/+	1.04167	chr16	88884359	88884374	11	GGGTGGGTGGTTGCAG	88884485	88884508	1	ACCGAGGTGATCCTGCTGAGGGCC	88884375	88884484	CCCCGGCAAAGAGACGGCCGCCCACACACCAGCCACTTACCATGACCGCCCAGTTGCACACGTTGAGCTGGGGCTGCGCGGGGACCAAGGCCTCCTGGTGCTGCTGGACG	ACCGAGGTGATCCTGCTGAGGGCCCTTCAGCTTCCCGATATCCGACGGTAGTGTNNNNNGGGTGGGTGGTTGCAG	88884394	88884552	+	0
GALNS	NM_000512.5_GALNS_Exon13_0335_SNP_b	16:88884487-88884636/21,19/-	1.36602	chr16	88884616	88884636	1	GTTCTCAGCCCATTAGAGCTC	88884487	88884505	1	CCTCAGCAGGATCACCTCG	88884506	88884615	TGCAGCCTCAGCCTGTCCAGGCCAGCCCCTCTCCGTCCTTCGCTGTCAGCCCCAGCCGTGTGACCAGAGCTCTCTGTCCCCAGCTTTGCCAGCGCCGAGTACCAGGAGGC	CCTCAGCAGGATCACCTCGCTTCAGCTTCCCGATATCCGACGGTAGTGTNNNNNGTTCTCAGCCCATTAGAGCTC	88884394	88884552	-	0
GALNS	NM_000512.5_GALNS_Exon8_0345_SNP_b	16:88901548-88901697/17,23/+	1.8299	chr16	88901548	88901564	1	ACAGCTGGTCCAGGCAC	88901675	88901697	1	AGGTGTTGTCCGCGACGTGCAGG	88901565	88901674	TCTTCGCTGACACGCTGGCTGTGGGGAAACCGTGAGAAGTGACAGCGAGCACTCACCTTGTTCGGGGGCGGAAATGAGGGCAGCGCCGTTGTCCGACGTGAAGAAGACGA	AGGTGTTGTCCGCGACGTGCAGGCTTCAGCTTCCCGATATCCGACGGTAGTGTNNNNNACAGCTGGTCCAGGCAC	88901600	88901780	+	0
